# Supplementary material for: Plant odor and sex pheromone are integral elements of specific mate recognition in an insect herbivore
Source: Evolution. 2018 Aug 27;72(10):2225–33. doi: 10.1111/evo.13571 (PMC6220987; doi:10.1111/evo.13571)
Supplement: Supplementary file 1 — Treatment [file EVO-72-2225-s001.xlsx]

## Sheet: treatments
	Treatment
	0	Control
	2	Pheromone, main compound, 10 pg/min
	6	DMNT 10 ng/min
	7	DMNT 10 ng/min + Pheromone, main compound 10 pg/min
	15	Ocimene 10 ng/min
	16	Ocimene 10 ng/min + Pheromone, main compound 10 pg/min
	17	ß-Myrcene 10 ng/min
	18	ß-Myrcene 10 ng/min + Pheromone, main compound 10 pg/min
	21	R-Linalool 10 ng/min
	22	R-Linalool 10 ng/min + Pheromone, main compound 10 pg/min
	23	S-Linalool 10 ng/min
	24	S-Linalool 10 ng/min + Pheromone, main compound 10 pg/min
	25	(Z)-3-hexenyl acetate 10 ng/min
	26	(Z)-3-hexenyl acetate 10 ng/min + Pheromone, main compound 10 pg/min
	27	R-Limonene 10 ng/min
	28	R-Limonene 10 ng/min + Pheromone, main compound 10 pg/min
	29	Nonanal 10 ng/min
	30	Nonanal 10 ng/min + Pheromone, main compound 10 pg/min
	31	a-Farnesene 10 ng/min
	32	a-Farnesene 10 ng/min + Pheromone, main compound 10 pg/min
	33	b-Farnesene 10 ng/min
	34	b-Farnesene 10 ng/min + Pheromone, main compound 10 pg/min
	36	4-Component pheromone blend 10 pg/min
	38	R-Linalool 10 ng/min + 4-component pheromone blend 10 pg/min
	39	S-Linalool 10 ng/min + 4-component pheromone blend 10 pg/min
	40	a-Farnesene 10 ng/min + 4-component pheromone blend 10 pg/min
	41	b-Farnesene 10 ng/min + 4-component pheromone blend 10 pg/min
	42	DMNT 10 ng/min + 4-component pheromone blend 10 pg/min
	43	Ocimene 10 ng/min + 4-component pheromone blend 10 pg/min
	44	ß-Myrcene 10 ng/min + 4-component pheromone blend 10 pg/min
	45	(Z)-3-hexenyl acetate 10 ng/min + 4-component pheromone blend 10 pg/min
	46	R-Limonene 10 ng/min + 4-component pheromone blend 10 pg/min
	47	Nonanal 10 ng/min + 4-component pheromone blend 10 pg/min
	49	4-Component cotton blend 10 ng/min
	53	4-Component cotton blend 10 ng/min + main pheromone compound 10 pg/min
	54	4-Component cotton blend 10 ng/min + 4-component pheromone blend 10 pg/min
	55	4-Component cotton blend 10 ng/min + 10 ng/min DMNT + main pheromone compound 10 pg/min
	56	4-Component cotton blend 10 ng/min + 10 ng/min DMNT + 4-component pheromone blend 10 pg/min
	57	4-Component cotton blend 10 ng/min + 10 ng/min DMNT
	58	Cotton plant
	59	Cotton plant + main pheromone compound 10 pg/min
	60	Cotton plant + 4-component pheromone blend 10 pg/min
	61	Damaged cotton plant + main pheromone compound 10 pg/min
	62	Damaged cotton plant + 4-component pheromone blend 10 pg/min
	63	Calling S. littoralis female
	64	Calling S. litura female
	65	Calling S. littoralis female + cotton plant
	66	Calling S.littoralis female + damaged cotton plant
	67	Calling S. litura female + cotton plant
	68	Damaged cotton plant

## Sheet: results
		Treatment	Upwind flight
		T	UF		T	UF		T	UF		T	UF		T	UF		T	UF		T	UF		T	UF		T	UF		T	UF		T	UF		T	UF		T	UF		T	UF		T	UF		T	UF
	1	0	1		2	1		6	0		7	0		15	0		16	0		17	0		18	0		21	0		22	0		23	0		24	0		25	0		26	0		27	1		28	0
	2	0	0		2	1		6	0		7	0		15	0		16	0		17	0		18	0		21	0		22	0		23	0		24	0		25	0		26	0		27	1		28	0
	3	0	0		2	0		6	0		7	0		15	0		16	1		17	0		18	1		21	0		22	0		23	0		24	0		25	0		26	0		27	0		28	0
	4	0	0		2	0		6	0		7	0		15	0		16	0		17	0		18	1		21	0		22	0		23	0		24	0		25	0		26	0		27	0		28	0
	5	0	0		2	1		6	0		7	0		15	0		16	0		17	0		18	0		21	0		22	0		23	0		24	0		25	0		26	0		27	0		28	0
	6	0	0		2	1		6	0		7	0		15	0		16	0		17	0		18	0		21	0		22	0		23	0		24	0		25	0		26	0		27	0		28	0
	7	0	0		2	1		6	0		7	0		15	0		16	0		17	0		18	0		21	0		22	0		23	0		24	0		25	0		26	1		27	0		28	0
	8	0	0		2	1		6	0		7	0		15	0		16	1		17	0		18	0		21	0		22	0		23	0		24	0		25	0		26	0		27	0		28	0
	9	0	0		2	1		6	0		7	0		15	0		16	0		17	0		18	0		21	0		22	0		23	0		24	1		25	0		26	0		27	0		28	0
	10	0	0		2	0		6	0		7	0		15	0		16	1		17	0		18	0		21	0		22	0		23	0		24	0		25	0		26	0		27	0		28	0
	11	0	0		2	1		6	0		7	0		15	0		16	0		17	1		18	0		21	0		22	0		23	0		24	1		25	0		26	0		27	0		28	1
	12	0	0		2	1		6	0		7	0		15	0		16	0		17	0		18	0		21	0		22	0		23	1		24	0		25	0		26	0		27	0		28	0
	13	0	0		2	0		6	0		7	0		15	0		16	1		17	0		18	0		21	0		22	0		23	0		24	1		25	0		26	0		27	0		28	0
	14	0	0		2	1		6	0		7	0		15	0		16	0		17	1		18	0		21	0		22	0		23	0		24	0		25	0		26	0		27	0		28	0
	15	0	0		2	0		6	0		7	0		15	0		16	0		17	0		18	0		21	0		22	0		23	0		24	0		25	0		26	1		27	0		28	0
	16	0	0		2	0		6	0		7	0		15	0		16	1		17	0		18	0		21	0		22	0		23	0		24	0		25	0		26	0		27	0		28	0
	17	0	0		2	0		6	0		7	0		15	0		16	0		17	0		18	0		21	0		22	0		23	0		24	0		25	0		26	0		27	0		28	0
	18	0	0		2	1		6	0		7	1		15	0		16	1		17	0		18	0		21	0		22	0		23	0		24	0		25	0		26	0		27	0		28	0
	19	0	0		2	0		6	0		7	0		15	0		16	1		17	0		18	0		21	0		22	0		23	0		24	1		25	0		26	1		27	0		28	0
	20	0	0		2	0		6	0		7	0		15	0		16	0		17	0		18	0		21	0		22	0		23	0		24	0		25	0		26	0		27	0		28	1
	21	0	0		2	1		6	0		7	0		15	0		16	1		17	0		18	0		21	0		22	0		23	0		24	0		25	0		26	0		27	0		28	0
	22	0	0		2	1		6	0		7	0		15	0		16	0		17	0		18	0		21	0		22	0		23	1		24	0		25	0		26	0		27	0		28	0
	23	0	0		2	0		6	0		7	0		15	0		16	0		17	0		18	0		21	0		22	0		23	0		24	0		25	0		26	1		27	0		28	0
	24	0	0		2	0		6	0		7	0		15	0		16	0		17	0		18	0		21	0		22	0		23	0		24	0		25	0		26	0		27	0		28	0
	25	0	0		2	1		6	0		7	0		15	0		16	0		17	0		18	1		21	0		22	0		23	0		24	1		25	0		26	0		27	0		28	0
	26	0	0		2	1		6	0		7	0		15	0		16	0		17	0		18	0		21	0		22	0		23	0		24	0		25	0		26	0		27	0		28	0
	27	0	0		2	0		6	0		7	0		15	0		16	0		17	0		18	0		21	0		22	0		23	0		24	0		25	0		26	0		27	0		28	0
	28	0	0		2	0		6	0		7	0		15	0		16	0		17	0		18	0		21	0		22	0		23	0		24	0		25	0		26	0		27	0		28	0
	29	0	0		2	0		6	0		7	0		15	0		16	0		17	0		18	1		21	0		22	0		23	0		24	0		25	0		26	0		27	0		28	1
	30	0	0		2	1		6	0		7	0		15	0		16	0		17	0		18	0		21	0		22	0		23	0		24	0		25	0		26	0		27	0		28	0
	31	0	0		2	0		6	0		7	0		15	0		16	0		17	0		18	0		21	0		22	0		23	0		24	0		25	0		26	0		27	0		28	0
	32	0	0		2	1		6	0		7	0		15	0		16	0		17	0		18	0		21	0		22	0		23	0		24	0		25	0		26	0		27	0		28	0
	33	0	0		2	0		6	0		7	0		15	0		16	0		17	0		18	0		21	0		22	0		23	0		24	1		25	0		26	0		27	0		28	0
	34	0	0		2	0		6	0		7	0		15	0		16	0		17	0		18	0		21	0		22	0		23	0		24	0		25	0		26	0		27	0		28	1
	35	0	0		2	1		6	0		7	0		15	0		16	0		17	0		18	1		21	0		22	0		23	0		24	0		25	0		26	0		27	0		28	1
	36	0	0		2	0		6	0		7	0		15	0		16	0		17	0		18	0		21	0		22	0		23	0		24	0		25	0		26	0		27	0		28	1
	37	0	0		2	1		6	0		7	0		15	0		16	1		17	0		18	0		21	0		22	0		23	1		24	0		25	0		26	0		27	0		28	1
	38	0	0		2	0		6	0		7	0		15	1		16	1		17	0		18	0		21	0		22	0		23	0		24	0		25	0		26	0		27	0		28	1
	39	0	0		2	1		6	0		7	0		15	0		16	0		17	0		18	0		21	0		22	0		23	1		24	0		25	0		26	0		27	0		28	0
	40	0	0		2	0		6	0		7	0		15	0		16	0		17	0		18	0		21	0		22	0		23	0		24	0		25	0		26	0		27	0		28	0
	41	0	0		2	1		6	0		7	0		15	0		16	0		17	1		18	0		21	0		22	0		23	0		24	0		25	0		26	0		27	0		28	0
	42	0	0		2	0		6	0		7	0		15	1		16	0		17	0		18	1		21	0		22	0		23	0		24	0		25	0		26	0		27	0		28	0
	43	0	0		2	0		6	0		7	0		15	0		16	1		17	0		18	1		21	0		22	0		23	0		24	0		25	0		26	0		27	0		28	0
	44	0	0		2	0		6	0		7	0		15	0		16	0		17	0		18	0		21	0		22	0		23	0		24	0		25	0		26	0		27	0		28	0
	45	0	0		2	1		6	0		7	0		15	0		16	0		17	0		18	0		21	0		22	0		23	0		24	0		25	0		26	0		27	0		28	0
	46	0	0		2	0		6	0		7	0		15	0		16	0		17	0		18	0		21	0		22	0		23	0		24	0		25	0		26	0		27	0		28	0
	47	0	0		2	1		6	0		7	0		15	0		16	0		17	1		18	0		21	0		22	0		23	0		24	1		25	0		26	0		27	1		28	1
	48	0	0		2	0		6	0		7	0		15	0		16	0		17	0		18	0		21	0		22	0		23	0		24	0		25	0		26	0		27	1		28	0
	49	0	0		2	0		6	0		7	0		15	0		16	0		17	0		18	0		21	0		22	0		23	0		24	0		25	0		26	0		27	0		28	0
	50	0	0		2	1		6	0		7	0		15	0		16	0		17	0		18	0		21	0		22	0		23	0		24	0		25	0		26	0		27	0		28	0
	∑		1			24			0			1			2			11			4			7			0			0			4			7			0			4			4			9
	%		2			48			0			2			4			22			8			14			0			0			8			14			0			8			8			18
[truncated: 68 more columns]
